# Supplementary material for: Insignificant Difference in Biocompatibility of Regenerated Silk Fibroin Prepared with Ternary Reagent Compared with Regenerated Silk Fibroin Prepared with Lithium Bromide
Source: Polymers (Basel). 2022 Sep 18;14(18):3903. doi: 10.3390/polym14183903 (PMC9502819; doi:10.3390/polym14183903)
Supplement: Supplementary file 1 [file polymers-14-03903-s001.zip]

Archive with 1 entries (1 files):
- polymers-1890173-supplementary.pdf
